# Supplementary material for: Signal Peptide Peptidase and PI4Kβ1/2 play opposite roles in plant ER stress response and immunity
Source: Stress Biol. 2024 Mar 20;4(1):20. doi: 10.1007/s44154-024-00155-z (PMC10954597; doi:10.1007/s44154-024-00155-z)
Supplement: Supplementary file 2 — Additional file 2. [file 44154_2024_155_MOESM2_ESM.xlsx]

## Sheet: Sheet1
Primer name	Primer sequence	Purpose	Gene
SPP-DraIII-NP-F	gatcccactcagtggatcaccaaaccatgtcaaaagg	Generation of NP::SPP construct for complementation	SPP
SPP-DraIII-Gene-RS	ggcctcacatggtgtcattcatcatgagctttattaacctcctc	Generation of NP::SPP construct for complementation	SPP
SPP-PstI-F-S	taccctgcagatgaagaattgtgagagatttgctaatctc	Generation of 35S::SPP-mCitrine construct	SPP
SPP-NotI-R-NS-SGG	tagtgcggccgcacctccagattcatcatgagctttattaacctcctc	Generation of 35S::SPP-mCitrine construct	SPP
PI4KB1-NP-F-EcoRI	gtacgaattcgacctcgttcacaactgtactcagtgc	Generation of NP::HA-mNG-PI4Kβ1 construct	PI4Kβ1
PI4KB1-NP-R-ApaI	gagagggccccctaatcagccaagcataaaaagccctagctcacag	Generation of NP::HA-mNG-PI4Kβ1 construct	PI4Kβ1
PI4KB1-KpnI-F-S	gagggtaccatgccgatgggacgctttctatc	Generation of NP::HA-mNG-PI4Kβ1 construct	PI4Kβ1
PI4KB1-XhoI-R-S	gagctcgagtcacaatattccatttaagacccgttg	Generation of NP::HA-mNG-PI4Kβ1 construct	PI4Kβ1
HsSPP-DraIII-F	acgtcactcagtgatggactcggccctcagcgatc	Generation of 35S::HsSPP construct	HsSPP
HsSPP-DraIII-R	acgtcacatggtgtcatttctctttcttctccagccccttc	Generation of 35S::HsSPP construct	HsSPP
79-WT-F2	cattggctggctaacaatatgc	Genotyping to isolate spp-3 single mutant	SPP
79-MT-F	cattggctggctaacaataact	Genotyping to isolate spp-3 single mutant	SPP
79-common-R	gacaatgtcaccaagaccaag	Genotyping to isolate spp-3 single mutant	SPP
145-WT-R	gttgtctacgtcttgacacatcaattc	Genotyping to isolate spp-4 single mutant	SPP
145-MT-R	gttgtctacgtcttgacacatcaattt	Genotyping to isolate spp-4 single mutant	SPP
145-common-F	ctctcggatcattcaagactgg	Genotyping to isolate spp-4 single mutant	SPP
171-1-WT-F	cttggtgacattgtcattcagg	Genotyping to isolate spp-5 single mutant	SPP
171-1-MT-F	cttggtgacattgtcattcaga	Genotyping to isolate spp-5 single mutant	SPP
171-1-Common-R	gattcatcagtcgttgcttcctctg	Genotyping to isolate spp-5 single mutant	SPP
SALK_040479_FP	tctacattattgcaggctgg	Genotyping to isolate spp single mutants	PI4Kβ1
SALK_040479_RP	ccttatcaggtgaactttgg	Genotyping to isolate spp single mutants	PI4Kβ1
SALK_098060_FP	gcagtgtatgaagatgtcacc	Genotyping to isolate spp single mutants	PI4Kβ2
SALK_098060_RP	ttgcgctctgtaagtactgg	Genotyping to isolate spp single mutants	PI4Kβ2
Lbb1.3	attttgccgatttcggaac	SALK T-DNA insertion genotyping	Common
ACTIN7-RT-IF-F	ggaactggaatggtgaaggctg	qRT-PCR- intron flanking primer	Actin7
ACTIN7-RT-R	aggatacctctcttggactgagc	qRT-PCR	Actin7
SPP-RT-IF-F	gtttcaagcagcacagcctg	qRT-PCR	SPP
SPP-RT-R	catcagtcgttgcttcctctgtc	qRT-PCR	SPP
ERdj3B-RT-F	caaatacgaacgggagggatac	qRT-PCR	ERdj3B
ERdj3B-RT-R	ggttcgccgtcttcatagaaa	qRT-PCR	ERdj3B
BiP1,2-RT-F	ctgctgttcagggtggtatt	qRT-PCR	BiP1, BiP2
BiP1,2-RT-R	tcatcactcctcctacagtctc	qRT-PCR	BiP1, BiP2
BiP3-RT-F-IF	gtgatcacggttccagcgt	qRT-PCR	BiP3
BiP3-RT-R	ggtgagtgtctccacttgtgg	qRT-PCR	BiP3
PR1-RT-F	gttgcagcctatgctcggag	qRT-PCR	PR1
PR1-RT-R	caaactccattgcacgtgttcg	qRT-PCR	PR1
PR2-RT-IF-F	ttccttcttcaaccacacagctg	qRT-PCR	PR2
PR2-RT-R	ggaacgtcgaggatgagctc	qRT-PCR	PR2
ICS1-RT-F	ctcccgcaagaagtatgagtc	qRT-PCR	ICS1
ICS1-RT-R	gctggtcaattggaacctgt	qRT-PCR	ICS1
EDS5-RT-F	acgaggaactgcgtcagaat	qRT-PCR	EDS5
EDS5-RT-R	gtactgttcccggtccaaga	qRT-PCR	EDS5
